# Supplementary material for: Cellular Responses Induced by NCT-503 Treatment on Triple-Negative Breast Cancer Cell Lines: A Proteomics Approach
Source: Biomedicines. 2024 May 14;12(5):1087. doi: 10.3390/biomedicines12051087 (PMC11117597; doi:10.3390/biomedicines12051087)
Supplement: Supplementary file 1 [file biomedicines-12-01087-s001.zip]

Archive with 3 entries (3 files):
- Supplementary figures S1-S19.pdf
- Supplementary Information S1-S2.pdf
- Suppplementary Tabels S1-S13.xlsx
